# Supplementary material for: Crystal Structure of Pyrrolysyl-tRNA Synthetase from a Methanogenic Archaeon ISO4-G1 and Its Structure-Based Engineering for Highly-Productive Cell-Free Genetic Code Expansion with Non-Canonical Amino Acids
Source: Int J Mol Sci. 2023 Mar 26;24(7):6256. doi: 10.3390/ijms24076256 (PMC10094482; doi:10.3390/ijms24076256)
Supplement: Supplementary file 1 [file ijms-24-06256-s001.zip]

Archive with 1 entries (1 files):
- ijms-2268100-supplementary.pdf
